# Supplementary material for: The role of hypoxia related hormones responses in acute mountain sickness susceptibility individuals unaccustomed to high altitude
Source: PLoS One. 2023 Oct 5;18(10):e0292173. doi: 10.1371/journal.pone.0292173 (PMC10553285; doi:10.1371/journal.pone.0292173)
Supplement: S1 Data — Abbreviation: AMS: Acute Mountain Sickness. (XLS) [file pone.0292173.s001.xls]

## Sheet: HIF-1
	Dr Bayan Fayaz
			HIF-1 (ng/ml)
			Sea level	1 h	24 hrs
	1	M A	12.9086	12.7714	14.028		NO-AMS
	2	R B	2.67575	2.59401	3.50954		AMS
	3	M B	24.4171	23.3143	25.0571		NO-AMS
	4	K S	2.80109	2.82834	5.02273		NO-AMS
	5	A M	2.53951	2.59401	3.45504		AMS
	6	S GH	2.99728	3.25886	3.24251		AMS
	7	Dr F	2.81199	3.06267	3.70572		NO-AMS
	8	M R	2.93188	2.81199	3.41689		AMS
	9	R B	3.40054	3.04632	3.83106		AMS
	10	K M	2.54496	2.95913	3.05722		AMS
	11	K A	10.7115	11.7348	10.8683		NO-AMS
	12	A R	9.09537	13.9683	15.2079		NO-AMS
	13	J A	2.7139	3.3188	3.10082		AMS
	14	A B	2.81199	3.35695	2.6703		AMS
	15	K T	2.73025	3.22616			AMS
	16	A T	15.375	16.4148	16.0455		NO-AMS
	17	B MS	2.57221	2.49591	2.64305		AMS
	18	M N	22.1063	22.8338	23.2589		NO-AMS
	19	KH A	20.8286	20.0629	21.3314		NO-AMS
	20	H D	21.9225	23.5359	24.6975		NO-AMS
	21	T R	2.17561	3.24251			AMS
	Human Hypoxia-Inducible Factor 1 (HIF-1), ELISA, ZellBio GmbH, Ulm, Germany
	Intraassay CV% : 2
	Sensitivity: 0.1 ng/ml

## Sheet: ET-1
	Dr Bayan Fayaz
			Endothelin-1 (ng/L)
			Sea level	1 h	24 hrs
	1	M A	600.835	652.159	706.153		NO-AMS
	2	R B	105.61	101.707	133.902		AMS
	3	M B	423.376	522.801	587.596		NO-AMS
	4	K S	92.6829	94.878	197.324		NO-AMS
	5	A M	91.4634	110.488	132.927		AMS
	6	S GH	94.1463	109.024	125.122		AMS
	7	Dr F	105.61	105.854	150		NO-AMS
	8	M R	96.5854	114.878	139.268		AMS
	9	R B	107.561	131.951	145.854		AMS
	10	K M	90	110.488	115.61		AMS
	11	K A	339.692	458.503	406.646		NO-AMS
	12	A R	200	223	365.795		NO-AMS
	13	J A	105.122	140.488	121.463		AMS
	14	A B	104.878	124.39	90.9756		AMS
	15	K T	105.366	116.829			AMS
	16	A T	211.87	278.285	341.235		NO-AMS
	17	B MS	101.463	91.4634	87.561		AMS
	18	M N	209.512	310.732	318.78		NO-AMS
	19	KH A	631.621	776.612	794.869		NO-AMS
	20	H D	448.149	507.405	606.672		NO-AMS
	21	T R	109	120			AMS
	Human Endothelin 1, ELISA, ZellBio GmbH, Ulm, Germany
	Intraassay CV% : 5.3
	Sensitivity: 1 ng/L

## Sheet: VEGF
	Dr Bayan Fayaz
			VEGF (ng/L)
			Sea level	1 h	24 hrs
	1	M A	5732.29	7327.34	8917.06		NO-AMS
	2	R B	1287.96	1319.37	1593.72		AMS
	3	M B	5610.56	6460.24	7593.15		NO-AMS
	4	K S	1059.69	1350.79	2003.93		NO-AMS
	5	A M	1166.49	1321.47	1509.95		AMS
	6	S GH	1300.52	1394.76	1459.69		AMS
	7	Dr F	1258.64	1445.03	1909.06		NO-AMS
	8	M R	1342.41	1476.44	1684.79		AMS
	9	R B	1373.82	1378.01	1469.57		AMS
	10	K M	1095.29	1246.07	1445.03		AMS
	11	K A	3817.84	4222.34	4327.62		NO-AMS
	12	A R	4394.76	4404.76	5456.76		NO-AMS
	13	J A	1386.39	1447.12	1451.31		AMS
	14	A B	1330	1417.8	1430		AMS
	15	K T	1292.15	1363.35			AMS
	16	A T	2212.65	2579	2790		NO-AMS
	17	B MS	1091	1185.34	1229		AMS
	18	M N	3386	3476	3483		NO-AMS
	19	KH A	4081	5378.02	6155		NO-AMS
	20	H D	4425	5524.5	5743		NO-AMS
	21	T R	1212.57	1312.04			AMS.SH
	Human Vascular Endothelial cell Growth Factor (VEGF), ELISA, ZellBio GmbH, Ulm, Germany
	Intraassay CV% : 4.3
	Sensitivity: 10 ng/L

## Sheet: orexin
	Dr Bayan Fayaz
			Orexin A (pg/ml)
			Sea level	1 h	24 hrs
	1	M A	1094.32	1363.64	1978.21		NO-AMS
	2	R B	408	428	575.18		AMS
	3	M B	1631	1703	2900		NO-AMS
	4	K S	439.209	493.165	521.033		NO-AMS
	5	A M	448.921	482.374	618.819		AMS
	6	S GH	496.403	507.194	617.712		AMS
	7	Dr F	595	606	750.535		NO-AMS
	8	M R	482	508	614.391		AMS
	9	R B	506	535	648.708		AMS
	10	K M	413.309	500.719	563.309		AMS
	11	K A	1560.23	1747	1907		NO-AMS
	12	A R	1300	1395.68	1500.68		NO-AMS
	13	J A	445.683	501	637		AMS
	14	A B	346	471	601		AMS
	15	K T	430.576	554.676			AMS
	16	A T	928	990	1238		NO-AMS
	17	B MS	360.432	429.496	439.209		AMS
	18	M N	1469.42	1483	1510		NO-AMS
	19	KH A	1624.58	1928	2469		NO-AMS
	20	H D	1918	2083	2235		NO-AMS
	21	T R	423.885	543.885			AMS
	Human Orexin A, ELISA, ZellBio GmbH, Ulm, Germany
	Intraassay CV% : 3.7
	Sensitivity: 2.5 pg/ml
